# Supplementary material for: Association of 100% Fruit Juice Consumption with Cognitive Measures, Anxiety, and Depression in US Adults
Source: Nutrients. 2022 Nov 15;14(22):4827. doi: 10.3390/nu14224827 (PMC9696008; doi:10.3390/nu14224827)
Supplement: Supplementary file 1 [file nutrients-14-04827-s001.zip]

Archive with 1 entries (1 files):
- nutrients-2005849-supplementary.pdf
